# Supplementary material for: Exposure of in vitro maturing pig oocytes to exogenous interleukin-6 is associated with transcriptomic differences in the resulting blastocysts, with enrichment of developmental signaling pathways
Source: Front Vet Sci. 2026 Jan 5;12:1716588. doi: 10.3389/fvets.2025.1716588 (PMC12812573; doi:10.3389/fvets.2025.1716588)
Supplement: SUPPLEMENTARY TABLE 1 — Differentially expressed genes in embryos derived from oocytes matured with IL-6 (IL-6 IVM group) compared to controls. [file Table_1.xlsx]

## Sheet: Differentially expressed genes
Column #	Column ID	Entrez Gene	Gene Symbol	Gene Title	RefSeq Transcript ID	p-value(TREATMENT)	p-value(IL-6 vs. CONTROL)	Ratio(IL-6 vs. CONTROL)	Fold-Change(IL-6 vs. CONTROL)	Fold-Change(IL-6 vs. CONTROL) (Description)	F(TREATMENT)	SS(TREATMENT)	SS(Error)	F(Error)
9988	Ssc.2176.1.A1_at	100233169	ACSL3	acyl-CoA synthetase long-chain family member 3	NM_001143698	0.00430018	0.00430018	1.88085	1.88085	IL-6 up vs CONTROL	13.4864	2.49186	1.84769	1
2282	Ssc.12365.1.A1_at	497061 /// 100738012	ADAMTS1 /// LOC100738012	ADAM metallopeptidase with thrombospondin type 1 motif, 1 /// A disintegrin and metallo	NM_001144843 /// XM_003483346	0.00392144	0.00392144	1.60946	1.60946	IL-6 up vs CONTROL	13.9001	1.41415	1.01737	1
20845	Ssc.6238.2.S1_at	100155691	AK3	adenylate kinase 3	XM_001924679	0.00997613	0.00997613	1.56401	1.56401	IL-6 up vs CONTROL	10.0532	1.24904	1.24243	1
12837	Ssc.25096.1.A1_at	100156278	ALDH1B1	aldehyde dehydrogenase 1 family, member B1	XM_003353586	0.00302999	0.00302999	1.66875	1.66875	IL-6 up vs CONTROL	15.0998	1.63734	1.08435	1
21427	Ssc.6944.2.A1_at	100511030 /// 100625395 /// 106504822	ALG8 /// LOC100625395 /// LOC106504822	ALG8, alpha-1,3-glucosyltransferase /// ubiquitin carboxyl-terminal hydrolase 35 /// pr	XM_003129688 /// XM_013979181 /// XM_013979183 /// XM_013979184 /// XM_013979185	0.00445294	0.00445294	1.59467	1.59467	IL-6 up vs CONTROL	13.3318	1.35983	1.01999	1
10988	Ssc.22933.1.S1_at	100626953	AMZ2	archaelysin family metallopeptidase 2	NM_001243604 /// XM_005656927 /// XM_005656928 /// XM_005656929 /// XM_005656930 /// XM	0.00618663	0.00618663	1.55695	1.55695	IL-6 up vs CONTROL	11.9288	1.2239	1.02601	1
18317	Ssc.3208.1.S1_at	396961 /// 100626220	APEH /// LOC100626220	acylaminoacyl-peptide hydrolase /// acylamino-acid-releasing enzyme-like	NM_213923 /// XM_003361389 /// XM_005669560	0.00433712	0.00433712	1.57512	1.57512	IL-6 up vs CONTROL	13.4484	1.2889	0.958402	1
7849	Ssc.18932.1.S1_at	100523324	ARHGEF12	Rho guanine nucleotide exchange factor (GEF) 12	XM_013979480 /// XM_013979481 /// XM_013979482	0.00339664	0.00339664	1.925	1.925	IL-6 up vs CONTROL	14.5606	2.67825	1.83939	1
8337	Ssc.19389.1.A1_at	100152534	C1H15orf48	chromosome 1 open reading frame, human C15orf48	XM_001925677 /// XM_003353376	0.00340856	0.00340856	2.13717	2.13717	IL-6 up vs CONTROL	14.5442	3.6017	2.47637	1
23038	Ssc.8693.1.S1_at	100518371 /// 100739616	C4H1orf43 /// C4H1orf43	chromosome 4 open reading frame, human C1orf43 /// chromosome 1 open reading frame 43 h	NM_001204390 /// XM_003481442	0.00853659	0.00853659	1.52196	1.52196	IL-6 up vs CONTROL	10.6445	1.10145	1.03475	1
5729	Ssc.16511.1.A1_at	100522413	CACHD1	cache domain containing 1	XM_013999343	0.00624309	0.00624309	1.75304	1.75304	IL-6 up vs CONTROL	11.8913	1.96761	1.65466	1
5407	Ssc.1622.1.S1_at	397301	CALU	calumenin	XM_003134705 /// XM_003484023	0.00446332	0.00446332	1.5577	1.5577	IL-6 up vs CONTROL	13.3215	1.22656	0.920738	1
23264	Ssc.8971.1.A1_at	100155896	CCDC6	coiled-coil domain containing 6	XM_001929282	0.00650447	0.00650447	1.78054	1.78054	IL-6 up vs CONTROL	11.7232	2.07826	1.77277	1
21124	Ssc.6590.1.A1_at	100511532	CMTM6	CKLF-like MARVEL transmembrane domain containing 6	XM_003132091	0.00672626	0.00672626	1.53054	1.53054	IL-6 up vs CONTROL	11.5869	1.13114	0.976227	1
1098	Ssc.11090.2.S1_at	100233174	CPNE1	copine I	NM_001143703	0.00241588	0.00241588	1.75243	1.75243	IL-6 up vs CONTROL	16.2069	1.96516	1.21255	1
23710	Ssc.9503.3.S1_at	100518742	CREBZF	CREB/ATF bZIP transcription factor	XM_005667194 /// XM_005667195 /// XM_005667197 /// XM_005667198 /// XM_013979209 /// XM	0.00309924	0.00309924	1.5925	1.5925	IL-6 up vs CONTROL	14.9921	1.3519	0.90174	1
8232	Ssc.19298.2.S1_at	100628197	DHCR24	24-dehydrocholesterol reductase	NM_001243354	0.00546996	0.00546996	1.95198	1.95198	IL-6 up vs CONTROL	12.443	2.79332	2.2449	1
20998	Ssc.6441.2.S1_at	100152785	DHRS7	dehydrogenase/reductase (SDR family) member 7	NM_001244160	0.00493791	0.00493791	2.18744	2.18744	IL-6 up vs CONTROL	12.8804	3.82559	2.97009	1
737	Ssc.10685.1.A1_at	100511887	DNAJB14	DnaJ (Hsp40) homolog, subfamily B, member 14	XM_005666965 /// XM_013979009	0.00414781	0.00414781	1.75055	1.75055	IL-6 up vs CONTROL	13.6473	1.95765	1.43446	1
20192	Ssc.5433.3.S1_at	100152776	DR1	down-regulator of transcription 1	XM_001928479	0.00899733	0.00899733	1.61277	1.61277	IL-6 up vs CONTROL	10.4429	1.42639	1.3659	1
12641	Ssc.24922.2.S1_at	100156966	EDC3	enhancer of mRNA decapping 3	XM_001927872 /// XM_013978071	0.000114633	0.000114633	1.64805	1.64805	IL-6 up vs CONTROL	37.2952	1.55847	0.417874	1
14798	Ssc.27288.1.S1_at	100512162	EPT1	ethanolaminephosphotransferase 1	NM_001244662	0.00318308	0.00318308	1.84108	1.84108	IL-6 up vs CONTROL	14.8655	2.32613	1.56478	1
4431	Ssc.15332.1.S1_at	100156873	FAM46A	family with sequence similarity 46, member A	XM_001927710 /// XM_013992805	0.00959876	0.00959876	1.75099	1.75099	IL-6 up vs CONTROL	10.1977	1.95942	1.92142	1
19275	Ssc.4347.1.A1_at	100623924	FKBP9	FK506 binding protein 9, 63 kDa	NM_001252232	0.00138403	0.00138403	1.51094	1.51094	IL-6 up vs CONTROL	19.1575	1.06367	0.555222	1
4564	Ssc.1555.1.A1_at	100144486	FOS	FBJ murine osteosarcoma viral oncogene homolog	NM_001123113	0.00340141	0.00340141	2.68811	2.68811	IL-6 up vs CONTROL	14.554	6.10549	4.19505	1
13615	Ssc.26140.1.S1_at	100511419	GALNT10	polypeptide N-acetylgalactosaminyltransferase 10	XM_005672604	0.00482059	0.00482059	1.55001	1.55001	IL-6 up vs CONTROL	12.9845	1.19931	0.923646	1
1005	Ssc.11000.1.S1_at	100154068	GMPR2	guanosine monophosphate reductase 2	XM_001928014 /// XM_005666235 /// XM_013978186	0.000117309	0.000117309	1.6409	1.6409	IL-6 up vs CONTROL	37.0821	1.53148	0.412999	1
623	Ssc.10548.1.A1_at	100152937	GRK5	G protein-coupled receptor kinase 5	XM_001928584 /// XM_013983798 /// XM_013983799 /// XM_013983800	0.00767511	0.00767511	1.64311	1.64311	IL-6 up vs CONTROL	11.0594	1.53979	1.3923	1
11051	Ssc.23043.1.S1_at	397017	HADHB	hydroxyacyl-CoA dehydrogenase/3-ketoacyl-CoA thiolase/enoyl-CoA hydratase (trifunctiona	NM_213966	0.00566993	0.00566993	1.68291	1.68291	IL-6 up vs CONTROL	12.2916	1.69182	1.3764	1
9243	Ssc.2087.1.S1_at	100516870	HYOU1	hypoxia up-regulated 1	XM_003129922 /// XM_005667416 /// XM_005667419 /// XM_005667420 /// XM_013979463	0.000150596	0.000150596	1.53982	1.53982	IL-6 up vs CONTROL	34.8368	1.1635	0.333985	1
2218	Ssc.12287.1.A1_at	100520958	JOSD1	Josephin domain containing 1	XM_013988199 /// XM_013988200	0.00200845	0.00200845	1.70685	1.70685	IL-6 up vs CONTROL	17.1483	1.78489	1.04085	1
915	Ssc.10906.1.A1_at	100520193	LDOC1L	leucine zipper, down-regulated in cancer 1-like	XM_005663741	0.0023063	0.0023063	1.59054	1.59054	IL-6 up vs CONTROL	16.4401	1.34476	0.817972	1
6045	Ssc.16898.1.S1_at	100154628 /// 100739638	LOC100154628 /// SPTLC1	uncharacterized LOC100154628 /// serine palmitoyltransferase, long chain base subunit 1	XM_003483378 /// XR_135397	0.00256808	0.00256808	1.53888	1.53888	IL-6 up vs CONTROL	15.9032	1.1602	0.729539	1
16571	Ssc.29466.1.A1_at	100155756	LOC100155756	uncharacterized LOC100155756	XM_005656221 /// XM_013988952 /// XM_013988953 /// XM_013988954 /// XM_013988956 /// XM	4.69027e-05	4.69027e-05	1.6806	1.6806	IL-6 up vs CONTROL	46.3582	1.68288	0.363016	1
6096	Ssc.16971.1.S1_at	100511498 /// 100513274	LOC100511498 /// MEPCE	7SK snRNA methylphosphate capping enzyme /// methylphosphate capping enzyme	XM_003124341 /// XM_003124352	0.007622	0.007622	1.53192	1.53192	IL-6 up vs CONTROL	11.0868	1.13594	1.02459	1
1948	Ssc.1197.2.S1_at	100517973	LOC100517973	uncharacterized LOC100517973	XR_307451	0.00286086	0.00286086	1.60912	1.60912	IL-6 up vs CONTROL	15.3757	1.4129	0.918918	1
10234	Ssc.2198.1.A1_at	100523712 /// 100737405	LOC100523712 /// TRIM32	E3 ubiquitin-protein ligase TRIM32-like /// tripartite motif containing 32	XM_005660379 /// XM_005660380 /// XM_005660381 /// XM_005660382 /// XM_005660383 /// XM	0.00305857	0.00305857	1.67031	1.67031	IL-6 up vs CONTROL	15.055	1.64333	1.09155	1
14093	Ssc.26598.1.S1_at	100155304 /// 100624349	LOC100624349 /// SMAD2	mothers against decapentaplegic homolog 2-like /// SMAD family member 2	NM_001256148 /// XM_005659448 /// XM_005659449 /// XM_005659450 /// XM_013992840 /// XM	0.00554408	0.00554408	1.97071	1.97071	IL-6 up vs CONTROL	12.3861	2.87366	2.32007	1
1057	Ssc.11061.1.S1_at	100627283	LOC100627283	SCAN domain-containing 1-like	NM_001243578	0.00510373	0.00510373	1.57226	1.57226	IL-6 up vs CONTROL	12.7382	1.27861	1.00376	1
7697	Ssc.18782.1.S1_at	100737756	LOC100737756	putative uncharacterized zinc finger protein 814	XM_013998880	0.00403337	0.00403337	1.54818	1.54818	IL-6 up vs CONTROL	13.773	1.19287	0.866095	1
5684	Ssc.16451.1.A1_at	100738012	LOC100738012	A disintegrin and metalloproteinase with thrombospondin motifs 1	XM_003483346	0.00530922	0.00530922	1.71742	1.71742	IL-6 up vs CONTROL	12.5695	1.82635	1.453	1
7019	Ssc.18155.2.S1_at	100514171 /// 102158859	LOC102158859 /// PLRG1	pleiotropic regulator 1-like /// pleiotropic regulator 1	NM_001244931 /// XM_005666807 /// XM_005666808	0.00354701	0.00354701	1.64017	1.64017	IL-6 up vs CONTROL	14.3594	1.52872	1.06461	1
1109	Ssc.11101.1.S1_a_at	100154569 /// 102159989	LOC102159989 /// STK24	uncharacterized LOC102159989 /// serine/threonine kinase 24	XM_005668501 /// XM_013980632 /// XM_013980633 /// XR_306312	0.00801803	0.00801803	1.55368	1.55368	IL-6 up vs CONTROL	10.8878	1.21229	1.11344	1
19428	Ssc.4533.1.A1_at	102160069 /// 102161798	LOC102160069 /// TFB2M	uncharacterized LOC102160069 /// transcription factor B2, mitochondrial	XM_013980081 /// XR_305815	0.0014174	0.0014174	1.50391	1.50391	IL-6 up vs CONTROL	19.0243	1.03978	0.546554	1
2569	Ssc.12712.1.A1_at	100520222 /// 102164068	LOC102164068 /// SESTD1	uncharacterized LOC102164068 /// SEC14 and spectrin domains 1	XM_003133513 /// XM_005671984 /// XR_308130	0.00513131	0.00513131	1.63443	1.63443	IL-6 up vs CONTROL	12.7151	1.50715	1.18532	1
12484	Ssc.24773.1.A1_at	100152890	LYN	LYN proto-oncogene, Src family tyrosine kinase	XM_013996759	0.00473077	0.00473077	2.30122	2.30122	IL-6 up vs CONTROL	13.0663	4.33728	3.31943	1
1016	Ssc.11018.1.A1_at	100156630	MAPK14	mitogen-activated protein kinase 14	XM_001929490 /// XM_003356615 /// XM_013977842 /// XR_001297832	0.00597562	0.00597562	1.75718	1.75718	IL-6 up vs CONTROL	12.0724	1.98418	1.64357	1
11712	Ssc.24067.1.A1_at	100523414	MAPK4	mitogen-activated protein kinase 4	XM_005659461	0.003522	0.003522	1.71418	1.71418	IL-6 up vs CONTROL	14.3921	1.81362	1.26014	1
2183	Ssc.12240.1.S1_at	100516141	MEP1B	meprin A, beta	XM_003127883 /// XM_013999277	0.00708558	0.00708558	1.50132	1.50132	IL-6 up vs CONTROL	11.3771	1.03099	0.906192	1
19276	Ssc.4348.1.A1_at	100157390	MFAP1	microfibrillar-associated protein 1	XM_001928118	0.00300111	0.00300111	1.53973	1.53973	IL-6 up vs CONTROL	15.1455	1.16317	0.767998	1
21482	Ssc.7016.2.S1_at	100524355	NDUFAF1	NADH dehydrogenase (ubiquinone) complex I, assembly factor 1	XM_005659725	0.00225362	0.00225362	1.93943	1.93943	IL-6 up vs CONTROL	16.5571	2.73972	1.65471	1
22021	Ssc.761.1.S1_at	397479	NR4A3	nuclear receptor subfamily 4, group A, member 3	NM_214247 /// XM_013993694 /// XM_013993695	0.00886	0.00886	1.94433	1.94433	IL-6 up vs CONTROL	10.5017	2.76061	2.62874	1
21560	Ssc.7115.1.A1_at	100153581	NUP153	nucleoporin 153kDa	XM_001926651 /// XM_005665604 /// XM_013977453 /// XM_013977454 /// XM_013977455 /// XM	0.000902508	0.000902508	1.55181	1.55181	IL-6 up vs CONTROL	21.6598	1.20567	0.556638	1
15221	Ssc.2768.2.S1_at	100623755	PAFAH2	platelet-activating factor acetylhydrolase 2, 40kDa	XM_003356211 /// XM_005665126 /// XM_005665127 /// XM_005665128 /// XM_013999069	0.00460328	0.00460328	1.5654	1.5654	IL-6 up vs CONTROL	13.1857	1.254	0.951025	1
14675	Ssc.27179.1.S1_at	100153981	PAK6	p21 protein (Cdc42/Rac)-activated kinase 6	XM_003480406	0.00574103	0.00574103	1.54191	1.54191	IL-6 up vs CONTROL	12.2394	1.17082	0.956601	1
13317	Ssc.2574.1.A1_at	100739632	PPM1G	protein phosphatase, Mg2+/Mn2+ dependent, 1G	XM_005655254 /// XM_005655256	0.00135375	0.00135375	1.52389	1.52389	IL-6 up vs CONTROL	19.2817	1.10812	0.574701	1
3716	Ssc.13983.1.S2_at	397656	PPP2CA	protein phosphatase 2, catalytic subunit, alpha isozyme	NM_214366	6.94511e-05	6.94511e-05	1.86682	1.86682	IL-6 up vs CONTROL	42.1764	2.43314	0.576895	1
11666	Ssc.24027.1.A1_at	100513685	PPTC7	PTC7 protein phosphatase homolog	XM_003132884	0.00834509	0.00834509	1.62307	1.62307	IL-6 up vs CONTROL	10.7322	1.46464	1.36471	1
3894	Ssc.1422.1.S1_at	100294711	PRMT5	protein arginine methyltransferase 5	NM_001160093 /// XM_005658949 /// XM_005658950 /// XM_005658951	0.00135606	0.00135606	1.63318	1.63318	IL-6 up vs CONTROL	19.2721	1.50245	0.779598	1
21041	Ssc.6493.1.S1_at	100525434	RBMS1	RNA binding motif, single stranded interacting protein 1	XM_003133427 /// XM_005671868 /// XM_005671869 /// XM_005671870 /// XM_005671871 /// XM	0.0073439	0.0073439	1.66714	1.66714	IL-6 up vs CONTROL	11.2341	1.63116	1.45198	1
15546	Ssc.28150.1.S1_at	100628042	RCBTB1	regulator of chromosome condensation (RCC1) and BTB (POZ) domain containing protein 1	XM_005668401 /// XM_013980497 /// XM_013980498 /// XM_013980499 /// XM_013980500 /// XM	0.00208014	0.00208014	1.89529	1.89529	IL-6 up vs CONTROL	16.9668	2.55259	1.50446	1
13281	Ssc.25676.1.S1_at	100515888	RNF103	ring finger protein 103	XM_005662399	0.00627636	0.00627636	1.55219	1.55219	IL-6 up vs CONTROL	11.8695	1.20702	1.01691	1
21245	Ssc.6718.1.S1_at	100623328	RSL24D1	ribosomal L24 domain containing 1	XM_003480359	0.00438258	0.00438258	1.68559	1.68559	IL-6 up vs CONTROL	13.4022	1.70217	1.27007	1
20092	Ssc.5319.1.S1_at	733658	RTCB	RNA 2',3'-cyclic phosphate and 5'-OH ligase	NM_001122986	0.00238295	0.00238295	1.85458	1.85458	IL-6 up vs CONTROL	16.2756	2.38212	1.46361	1
20093	Ssc.5319.2.S1_at	733658	RTCB	RNA 2',3'-cyclic phosphate and 5'-OH ligase	NM_001122986	0.00539286	0.00539286	1.80048	1.80048	IL-6 up vs CONTROL	12.5031	2.15927	1.72699	1
5683	Ssc.16450.1.S1_at	100526249	RYBP	RING1 and YY1 binding protein	XM_013981890	0.00249715	0.00249715	1.50694	1.50694	IL-6 up vs CONTROL	16.0419	1.05006	0.654573	1
2631	Ssc.12786.1.A1_at	100620430	SAP30	Sin3A-associated protein, 30kDa	XM_013987037	0.0057916	0.0057916	1.7806	1.7806	IL-6 up vs CONTROL	12.2027	2.07849	1.7033	1
17387	Ssc.3034.1.S1_at	100154517	SCAMP2	secretory carrier membrane protein 2	NM_001243492 /// XM_005666127	0.00621135	0.00621135	1.59064	1.59064	IL-6 up vs CONTROL	11.9123	1.34511	1.12917	1
4199	Ssc.1463.1.S1_at	100625663	SDF2	stromal cell-derived factor 2	XM_003358183	0.00316913	0.00316913	1.7064	1.7064	IL-6 up vs CONTROL	14.8863	1.78311	1.19782	1
14420	Ssc.26916.1.A1_at	100157762	SIPA1L1	signal-induced proliferation-associated 1 like 1	XM_005656372 /// XM_005656373 /// XM_013989140 /// XM_013989141 /// XM_013989142 /// XM	0.00739572	0.00739572	1.74107	1.74107	IL-6 up vs CONTROL	11.2061	1.91989	1.71325	1
11848	Ssc.24192.1.S1_at	100513653	SLC35F6	solute carrier family 35, member F6	XM_003125327	0.000405142	0.000405142	1.51734	1.51734	IL-6 up vs CONTROL	26.9714	1.08557	0.402487	1
20827	Ssc.6211.1.A1_at	100628231	SLC6A15	solute carrier family 6 (neutral amino acid transporter), member 15	XM_003355692	0.00818736	0.00818736	1.86512	1.86512	IL-6 up vs CONTROL	10.8063	2.42604	2.24503	1
16773	Ssc.29673.1.S1_at	100512038	SNAP47	synaptosomal-associated protein, 47kDa	XM_003123606 /// XM_005661156 /// XM_013994594 /// XM_013994595	0.00110893	0.00110893	2.0213	2.0213	IL-6 up vs CONTROL	20.4273	3.09239	1.51385	1
5865	Ssc.16667.2.S1_at	100624754	SNRNP40	small nuclear ribonucleoprotein 40kDa (U5)	XM_003356266	0.00964691	0.00964691	1.54143	1.54143	IL-6 up vs CONTROL	10.1789	1.16915	1.1486	1
17971	Ssc.30922.1.A1_at	100156800	SNX14	sorting nexin 14	XM_001927319 /// XM_005659270 /// XM_005659271 /// XM_013992662	0.000114198	0.000114198	1.77228	1.77228	IL-6 up vs CONTROL	37.3304	2.04487	0.547775	1
1220	Ssc.11203.1.S1_at	100154318	SSR2	signal sequence receptor, beta (translocon-associated protein beta)	XM_001928470 /// XM_005663297	0.00284239	0.00284239	1.63582	1.63582	IL-6 up vs CONTROL	15.407	1.51237	0.981613	1
21392	Ssc.6907.1.S1_at	100153410	STK38	serine/threonine kinase 38	XM_001929552 /// XM_013977856	0.00840791	0.00840791	1.77125	1.77125	IL-6 up vs CONTROL	10.7032	2.04073	1.90666	1
6190	Ssc.1710.1.S1_at	100625031	STOML2	stomatin (EPB72)-like 2	XM_013986316 /// XM_013986319	0.00542799	0.00542799	1.52553	1.52553	IL-6 up vs CONTROL	12.4756	1.11377	0.892762	1
2627	Ssc.12781.1.A2_at	399541	TLR4	toll-like receptor 4	NM_001113039 /// NM_001293316 /// NM_001293317 /// NR_120680	0.00456538	0.00456538	1.60151	1.60151	IL-6 up vs CONTROL	13.222	1.38487	1.0474	1
12144	Ssc.24445.1.A1_at	100157181	TMEM47	transmembrane protein 47	XM_001925136	0.00943112	0.00943112	1.73694	1.73694	IL-6 up vs CONTROL	10.2642	1.90346	1.85447	1
7672	Ssc.18758.1.S1_at	100524985	TOMM40L	translocase of outer mitochondrial membrane 40 homolog (yeast)-like	XM_003125660 /// XM_013996826 /// XM_013996827 /// XM_013996828	0.00342052	0.00342052	1.52211	1.52211	IL-6 up vs CONTROL	14.5279	1.10199	0.758531	1
4245	Ssc.14997.1.A1_at	100523617	TRIM27	tripartite motif containing 27	XM_003128235	0.00555509	0.00555509	1.73001	1.73001	IL-6 up vs CONTROL	12.3777	1.87598	1.51561	1
9654	Ssc.21410.1.S1_at	100153164	TRIP4	thyroid hormone receptor interactor 4	XM_013992895	0.000361264	0.000361264	1.73673	1.73673	IL-6 up vs CONTROL	27.8043	1.90263	0.684293	1
6150	Ssc.17023.1.S1_at	100515287	TSPAN33	tetraspanin 33	XM_003134681 /// XM_013990822	0.00113756	0.00113756	1.57256	1.57256	IL-6 up vs CONTROL	20.2784	1.27969	0.63106	1
23245	Ssc.8943.1.S1_at	100157624	TSR2	TSR2, 20S rRNA accumulation, homolog (S. cerevisiae)	XM_001927898	0.00659385	0.00659385	1.55361	1.55361	IL-6 up vs CONTROL	11.6676	1.21206	1.03882	1
20819	Ssc.6203.1.S1_at	100152455	USP21	ubiquitin specific peptidase 21	XM_001927782 /// XM_005663169	0.00113667	0.00113667	1.68298	1.68298	IL-6 up vs CONTROL	20.2829	1.6921	0.834248	1
23730	Ssc.9528.1.S1_at	100217385	UTP3	UTP3, small subunit (SSU) processome component, homolog (S. cerevisiae)	NM_001142835	0.00181107	0.00181107	1.51998	1.51998	IL-6 up vs CONTROL	17.6913	1.09465	0.618747	1
14916	Ssc.2739.1.S1_at	100151836	VIMP	VCP-interacting membrane selenoprotein	NM_001164113	0.00516251	0.00516251	1.59332	1.59332	IL-6 up vs CONTROL	12.6891	1.3549	1.06777	1
15251	Ssc.27747.1.S1_at	100520560	WNT2B	wingless-type MMTV integration site family, member 2B	XM_003125849 /// XM_013988158	0.00963939	0.00963939	1.53447	1.53447	IL-6 up vs CONTROL	10.1818	1.14482	1.12437	1
11103	Ssc.2316.1.S1_at	100152371	ZDHHC16	zinc finger, DHHC-type containing 16	XM_001928815 /// XM_005657436 /// XM_005657438 /// XM_005657439	0.00339139	0.00339139	1.52199	1.52199	IL-6 up vs CONTROL	14.5678	1.10155	0.756153	1
3414	Ssc.13616.1.S1_at	100620097	ZNF106	zinc finger protein 106	XM_003353388 /// XM_005659708 /// XM_013993122	0.000612707	0.000612707	1.51041	1.51041	IL-6 up vs CONTROL	24.1211	1.06187	0.440224	1
11502	Ssc.23863.1.S1_at	100525064	AASDHPPT	aminoadipate-semialdehyde dehydrogenase-phosphopantetheinyl transferase	XM_003129822 /// XM_005667292	0.00611891	0.00611891	0.584032	-1.71223	IL-6 down vs CONTROL	11.9742	1.80597	1.50822	1
16778	Ssc.29677.1.A1_at	100621521	ABI3	ABI family, member 3	XM_003358086 /// XM_005668860 /// XM_013980991 /// XM_013980992	0.0068338	0.0068338	0.636099	-1.57208	IL-6 down vs CONTROL	11.5227	1.27796	1.10908	1
3656	Ssc.13874.3.A1_at	397653	ACTG1	actin gamma 1	XM_003357928	0.00769027	0.00769027	0.33768	-2.96138	IL-6 down vs CONTROL	11.0516	7.35961	6.65933	1
11002	Ssc.2295.1.S1_at	100625238	AGAP3	ArfGAP with GTPase domain, ankyrin repeat and PH domain 3	XM_005657693 /// XM_005657694 /// XM_005657697 /// XM_005657698 /// XM_013990731	0.00540584	0.00540584	0.663342	-1.50752	IL-6 down vs CONTROL	12.4929	1.05202	0.842091	1
9226	Ssc.2082.1.S1_a_at	100511331	AKR7A2	aldo-keto reductase family 7, member A2	NM_001243822	0.00448874	0.00448874	0.645317	-1.54963	IL-6 down vs CONTROL	13.2965	1.19797	0.900972	1
9211	Ssc.20783.2.A1_at	100152333	ANKRD28	ankyrin repeat domain 28	NM_001206449 /// XM_013981383 /// XM_013981384 /// XM_013981385 /// XM_013981386 /// XM	0.00101427	0.00101427	0.590815	-1.69258	IL-6 down vs CONTROL	20.9549	1.72926	0.825227	1
20284	Ssc.5544.1.A1_at	100157919	ARVCF	armadillo repeat gene deleted in velocardiofacial syndrome	XM_001929642 /// XM_005670944 /// XM_005670945 /// XM_005670946 /// XM_013983207 /// XM	0.00372587	0.00372587	0.433727	-2.3056	IL-6 down vs CONTROL	14.133	4.35708	3.08291	1
627	Ssc.10550.1.A1_at	100524101	CACNB2	calcium channel, voltage-dependent, beta 2 subunit	XM_013978454	0.00249952	0.00249952	0.469812	-2.12851	IL-6 down vs CONTROL	16.0372	3.56329	2.22189	1
6968	Ssc.18099.1.A1_at	100510970	CC2D2A	coiled-coil and C2 domain containing 2A	XM_003128860 /// XM_013978529 /// XM_013978530 /// XM_013978531 /// XR_001298189	0.00169525	0.00169525	0.529249	-1.88947	IL-6 down vs CONTROL	18.0443	2.52807	1.40104	1
6196	Ssc.17126.2.S1_at	100511487	CCDC120	coiled-coil domain containing 120	XM_003360319 /// XM_013986133 /// XM_013986134 /// XM_013986135 /// XM_013986136	0.00759866	0.00759866	0.572317	-1.74728	IL-6 down vs CONTROL	11.0989	1.94462	1.75209	1
12409	Ssc.24708.1.S1_at	100155319	COL9A1	collagen, type IX, alpha 1	XM_003121273	0.00304126	0.00304126	0.582848	-1.71571	IL-6 down vs CONTROL	15.082	1.81963	1.20649	1
4597	Ssc.15594.1.S1_at	100621773	COTL1	coactosin-like F-actin binding protein 1	XM_003361733	0.00225177	0.00225177	0.498671	-2.00533	IL-6 down vs CONTROL	16.5613	3.02308	1.82539	1
544	Ssc.10453.1.S1_at	406870	CP	ceruloplasmin (ferroxidase)	NM_001267694 /// XM_013991587	0.00182079	0.00182079	0.534162	-1.87209	IL-6 down vs CONTROL	17.6629	2.45518	1.39002	1
16181	Ssc.29041.2.A1_at	100512152	DEAF1	DEAF1 transcription factor	XM_003122389	0.00299962	0.00299962	0.530692	-1.88433	IL-6 down vs CONTROL	15.1479	2.50647	1.65467	1
7885	Ssc.18979.1.A1_at	100522585	DFNA5	deafness, autosomal dominant 5	XM_003134855 /// XM_005673318 /// XM_005673319 /// XM_013985788 /// XR_001302454	0.00286176	0.00286176	0.535366	-1.86788	IL-6 down vs CONTROL	15.3742	2.43758	1.5855	1
20082	Ssc.5303.1.S1_at	100520304	DNAL4	dynein, axonemal, light chain 4	NM_001244667 /// NM_001244668	0.00668576	0.00668576	0.664868	-1.50406	IL-6 down vs CONTROL	11.6114	1.04027	0.895904	1
19301	Ssc.4373.2.A1_at	100154796 /// 100739185	DOPEY1 /// LOC100154796	dopey family member 1 /// protein dopey-1	XM_001924449 /// XM_003480305 /// XM_003480309 /// XM_005659411 /// XM_005659412 /// XM	0.00792668	0.00792668	0.630282	-1.58659	IL-6 down vs CONTROL	10.9326	1.33039	1.2169	1
15813	Ssc.28435.1.A1_at	100516416	EHD1	EH-domain containing 1	XM_003122553	0.00154245	0.00154245	0.613104	-1.63104	IL-6 down vs CONTROL	18.557	1.49444	0.805326	1
20789	Ssc.6168.1.S1_at	100156210	ETV7	ets variant 7	XM_013977847 /// XM_013977848 /// XM_013977849 /// XM_013977850 /// XM_013977851 /// XM	0.000776653	0.000776653	0.549672	-1.81927	IL-6 down vs CONTROL	22.5915	2.23616	0.989825	1
17331	Ssc.30278.1.A1_at	100625473	FAR1	fatty acyl CoA reductase 1	NM_001252425 /// XM_005661118 /// XM_013994547 /// XM_013994548	0.00387591	0.00387591	0.585382	-1.70829	IL-6 down vs CONTROL	13.953	1.7905	1.28324	1
60	AFFX-Ssc-gapdh-5_at	396823	GAPDH	glyceraldehyde-3-phosphate dehydrogenase	NM_001206359	0.00157087	0.00157087	0.578709	-1.72798	IL-6 down vs CONTROL	18.4571	1.86799	1.01207	1
12412	Ssc.24709.2.S1_at	100151911	GOLGA5	golgin A5	XM_013989218	0.000779449	0.000779449	0.567511	-1.76208	IL-6 down vs CONTROL	22.5688	2.00384	0.887877	1
8544	Ssc.19576.1.S1_at	100519061	HSPB3	heat shock 27kDa protein 3	XM_003133967	0.000333501	0.000333501	0.439548	-2.27506	IL-6 down vs CONTROL	28.3968	4.21912	1.48577	1
15240	Ssc.2772.3.S1_a_at	100628065	LIN37	lin-37 DREAM MuvB core complex component	NM_001243377 /// XM_005664500 /// XM_013998326 /// XM_013998327 /// XM_013998328	0.00517892	0.00517892	0.51629	-1.9369	IL-6 down vs CONTROL	12.6755	2.7289	2.15289	1
4003	Ssc.14340.2.S1_at	100518302	LITAF	lipopolysaccharide-induced TNF factor	XM_003124593 /// XM_013995640	0.00287377	0.00287377	0.586794	-1.70418	IL-6 down vs CONTROL	15.3539	1.77443	1.15568	1
2606	Ssc.12758.1.A1_at	100520085	LOC100520085	proteasome subunit beta type-9	XM_003128326 /// XR_001297796	0.00934008	0.00934008	0.63656	-1.57094	IL-6 down vs CONTROL	10.3008	1.27387	1.23666	1
19716	Ssc.4896.1.A1_at	100521485	LOC100521485	protein FAM127	XM_003135416	0.00631071	0.00631071	0.621676	-1.60856	IL-6 down vs CONTROL	11.847	1.41083	1.19087	1
9925	Ssc.21695.1.A1_a_at	100623194	LOC100623194	SET domain-containing protein 5-like	XM_005669754 /// XM_005669755 /// XM_005669756 /// XM_013981928 /// XM_013981929 /// XM	0.00642714	0.00642714	0.635967	-1.57241	IL-6 down vs CONTROL	11.7721	1.27914	1.08658	1
23674	Ssc.9468.1.A1_at	100739321	LOC100739321	unconventional myosin-IXa-like	XM_003480456 /// XM_005659894	0.00983257	0.00983257	0.566188	-1.7662	IL-6 down vs CONTROL	10.1074	2.02039	1.99892	1
8197	Ssc.19272.1.S1_at	106508463	LOC106508463	serine/threonine-protein kinase DCLK2-like	XM_013991619	0.00166845	0.00166845	0.584672	-1.71036	IL-6 down vs CONTROL	18.13	1.79863	0.992071	1
4089	Ssc.14433.1.A1_at	106510599	LOC106510599	uncharacterized LOC106510599	XR_001309217	0.00767824	0.00767824	0.497208	-2.01123	IL-6 down vs CONTROL	11.0577	3.04866	2.75704	1
498	Ssc.10391.2.S1_at	733617	MCAM	melanoma cell adhesion molecule	XM_003129935 /// XM_005667429 /// XM_005667430 /// XM_005667431 /// XM_013979474	0.00182461	0.00182461	0.664314	-1.50531	IL-6 down vs CONTROL	17.6518	1.04452	0.591734	1
15717	Ssc.28339.1.A1_at	100523040	MRPL46	mitochondrial ribosomal protein L46	XM_003121860	0.00380117	0.00380117	0.630913	-1.58501	IL-6 down vs CONTROL	14.0416	1.32463	0.943361	1
4262	Ssc.1505.1.A1_at	733643	NCOR2	nuclear receptor corepressor 2	NM_001044576 /// XM_005670545 /// XM_005670548 /// XM_005670556 /// XM_005670557 /// XM	0.00100299	0.00100299	0.617788	-1.61868	IL-6 down vs CONTROL	21.0218	1.44831	0.688957	1
17194	Ssc.30134.1.A1_at	100513149	ODF2L	outer dense fiber of sperm tails 2-like	XM_005663729 /// XM_005663730 /// XM_005663731 /// XM_005663732 /// XM_013997441 /// XM	0.00248855	0.00248855	0.588057	-1.70052	IL-6 down vs CONTROL	16.0591	1.76014	1.09604	1
7426	Ssc.18524.1.S1_at	100049704	PNPLA2	patatin-like phospholipase domain containing 2	NM_001098605 /// XR_001304228	0.000575136	0.000575136	0.634156	-1.5769	IL-6 down vs CONTROL	24.5419	1.29531	0.527794	1
11234	Ssc.23468.2.S1_at	100512201	PODXL	podocalyxin-like	XM_003134669 /// XM_005657755	0.00907212	0.00907212	0.621392	-1.60929	IL-6 down vs CONTROL	10.4113	1.41354	1.35769	1
18697	Ssc.369.2.A1_at	397205	PPP1R14B	protein phosphatase 1, regulatory (inhibitor) subunit 14B	NM_214115	0.00365103	0.00365103	0.442793	-2.25839	IL-6 down vs CONTROL	14.2261	4.14397	2.91293	1
1809	Ssc.11803.1.A1_at	100154667	PRPF38B	pre-mRNA processing factor 38B	XM_001927806	0.000894765	0.000894765	0.572526	-1.74665	IL-6 down vs CONTROL	21.7125	1.94209	0.894454	1
18599	Ssc.3567.1.S1_at	100511735	RAPGEF1	Rap guanine nucleotide exchange factor (GEF) 1	XM_005654588 /// XM_005654589 /// XM_005654593 /// XM_013987004 /// XM_013987008 /// XM	0.00931553	0.00931553	0.665657	-1.50228	IL-6 down vs CONTROL	10.3108	1.03423	1.00306	1
11380	Ssc.23758.1.S1_at	100154155	SLC46A3	solute carrier family 46, member 3	NM_001243471 /// XM_005668292 /// XM_013980407	0.00270769	0.00270769	0.53634	-1.86449	IL-6 down vs CONTROL	15.6431	2.42341	1.54919	1
5212	Ssc.16078.1.A1_at	397358	SLC9A3	solute carrier family 9, subfamily A (NHE3, cation proton antiporter 3), member 3	XM_013992324	0.00337729	0.00337729	0.524081	-1.9081	IL-6 down vs CONTROL	14.5872	2.60665	1.78694	1
22009	Ssc.76.3.S1_a_at	397078	TGFB1	transforming growth factor, beta 1	NM_214015	0.000481242	0.000481242	0.663798	-1.50648	IL-6 down vs CONTROL	25.7564	1.04849	0.407082	1
18665	Ssc.3648.1.S1_a_at	100523705	TMEM140	transmembrane protein 140	XM_003134650	0.00200422	0.00200422	0.593827	-1.68399	IL-6 down vs CONTROL	17.1593	1.69599	0.988379	1
23427	Ssc.9196.2.A1_at	100516361	TMEM248	transmembrane protein 248	XM_003124436 /// XM_003481011	0.00110108	0.00110108	0.479734	-2.08449	IL-6 down vs CONTROL	20.469	3.36885	1.64583	1
23127	Ssc.8804.1.A1_at	100151860	TRUB1	TruB pseudouridine (psi) synthase family member 1	XM_001929396 /// XM_013983770 /// XM_013983771 /// XR_001301211 /// XR_001301212 /// XR	0.00216975	0.00216975	0.585142	-1.70899	IL-6 down vs CONTROL	16.7503	1.79324	1.07057	1
21084	Ssc.6534.2.S1_at	100521064	YIF1A	Yip1 interacting factor homolog A (S. cerevisiae)	XM_003122500 /// XM_013994064 /// XM_013994065 /// XM_013994066 /// XM_013994067 /// XM	0.00861676	0.00861676	0.513249	-1.94837	IL-6 down vs CONTROL	10.6085	2.77789	2.61855	1
